# Supplementary material for: Intracellular Replication Inhibitory Effects of Tea Tree Oil on Vesicular Stomatitis Virus and Anti-inflammatory Activities in Vero Cells
Source: Front Vet Sci. 2021 Nov 17;8:759812. doi: 10.3389/fvets.2021.759812 (PMC8635969; doi:10.3389/fvets.2021.759812)
Supplement: Supplementary file 1 [file Data_Sheet_1.ZIP]

Archive with 77 entries (70 files):
- RAW data/
- RAW data/antivirus.pzfx
- RAW data/FCS/
- RAW data/FCS/TBV/
- RAW data/FCS/TBV/TBV 0.004%.fcs
- RAW data/FCS/TBV/TBV 0.008%.fcs
- RAW data/FCS/TBV/TBV 0.016%.fcs
- RAW data/FCS/TBV/TBV 0.031%.fcs
- RAW data/FCS/TBV/TBV 0.063%.fcs
- RAW data/FCS/TBV/TBV 1-2.fcs
- RAW data/FCS/TBV/TBV 1-3.fcs
- RAW data/FCS/TBV/TBV 2-2.fcs
- RAW data/FCS/TBV/TBV 2-3.fcs
- RAW data/FCS/TBV/TBV 3-2.fcs
- RAW data/FCS/TBV/TBV 3-3.fcs
- RAW data/FCS/TBV/TBV 4-2.fcs
- RAW data/FCS/TBV/TBV 4-3.fcs
- RAW data/FCS/TBV/TBV 5-2.fcs
- RAW data/FCS/TBV/TBV 5-3.fcs
- RAW data/FCS/TBV/TBV 6-2.fcs
- RAW data/FCS/TBV/TBV 6-3.fcs
- RAW data/FCS/TBV/TBV IC.fcs
- RAW data/FCS/VBT/
- RAW data/FCS/VBT/VBT 1-1.fcs
- RAW data/FCS/VBT/VBT 1-2.fcs
- RAW data/FCS/VBT/VBT 1-3.fcs
- RAW data/FCS/VBT/VBT 2-1.fcs
- RAW data/FCS/VBT/VBT 2-2.fcs
- RAW data/FCS/VBT/VBT 2-3.fcs
- RAW data/FCS/VBT/VBT 3-1.fcs
- RAW data/FCS/VBT/VBT 3-2.fcs
- RAW data/FCS/VBT/VBT 3-3.fcs
- RAW data/FCS/VBT/VBT 4-1.fcs
- RAW data/FCS/VBT/VBT 4-2.fcs
- RAW data/FCS/VBT/VBT 4-3.fcs
- RAW data/FCS/VBT/VBT 5-1.fcs
- RAW data/FCS/VBT/VBT 5-2.fcs
- RAW data/FCS/VBT/VBT 5-3.fcs
- RAW data/FCS/VBT/VBT 6-1.fcs
- RAW data/FCS/VBT/VBT 6-2.fcs
- RAW data/FCS/VBT/VBT 6-3.fcs
- RAW data/FCS/VTC/
- RAW data/FCS/VTC/VTC 0.004%.fcs
- RAW data/FCS/VTC/VTC 0.008%.fcs
- RAW data/FCS/VTC/VTC 0.016%.fcs
- RAW data/FCS/VTC/VTC 0.031%.fcs
- RAW data/FCS/VTC/VTC 0.063%.fcs
- RAW data/FCS/VTC/VTC 1-2.fcs
- RAW data/FCS/VTC/VTC 1-3.fcs
- RAW data/FCS/VTC/VTC 2-2.fcs
- RAW data/FCS/VTC/VTC 2-3.fcs
- RAW data/FCS/VTC/VTC 3-2.fcs
- RAW data/FCS/VTC/VTC 3-3.fcs
- RAW data/FCS/VTC/VTC 4-2.fcs
- RAW data/FCS/VTC/VTC 4-3.fcs
- RAW data/FCS/VTC/VTC 5-2.fcs
- RAW data/FCS/VTC/VTC 5-3.fcs
- RAW data/FCS/VTC/VTC 6-2.fcs
- RAW data/FCS/VTC/VTC 6-3.fcs
- RAW data/FCS/VTC/VTC Infected Control.fcs
- RAW data/MTT.xlsx
- RAW data/PCR/
- RAW data/PCR/anti-virus raw data PCR for VSV  replication.xlsx
- RAW data/PCR/CYTOKINES RAW DATA.xlsx
- RAW data/WB/
- RAW data/WB/20210525-TVT  P-TTO-VSV-B-ACTIN.tif
- RAW data/WB/gfp 3 6.23.tif
- RAW data/WB/gfp 6.23 12.tif
- RAW data/WB/gfp 6.23.tif
- RAW data/WB/PT6 6.20 GFP 2.tif
- RAW data/WB/PT6 6.20 GFP.tif
- RAW data/WB/PT6 B-ACTIN 6.20.tif
- RAW data/WB/pv6 1+1 b-actin 6.18.tif
- RAW data/WB/PV6 1+2 6.18 GFP.tif
- RAW data/WB/PV61+1 gfp 6.18.tif
- RAW data/WB/tvt 1+1 6.18 gfp.tif
- RAW data/WB/TVT 1-6 GFP 6.14.tif
