# Supplementary material for: Intracellular Replication Inhibitory Effects of Tea Tree Oil on Vesicular Stomatitis Virus and Anti-inflammatory Activities in Vero Cells
Source: Front Vet Sci. 2021 Nov 17;8:759812. doi: 10.3389/fvets.2021.759812 (PMC8635969; doi:10.3389/fvets.2021.759812)
Supplement: Supplementary file 1 [file Data_Sheet_1.ZIP › RAW data/MTT.xlsx]

## Sheet: Sheet1
Control	2%	1%	0.5%	0.25%	0.125%	0.063%	0.031%	0.016%	0.008%
1.3319	0.3464	0.3332	0.3272	1.0127	1.1458	1.2103	1.2276	1.2597	1.3273
1.2323	0.3534	0.3159	0.3416	1.081	1.1424	1.1897	1.2166	1.2428	1.277
1.1566	0.3562	0.2994	0.3305	1.0219	1.1069	1.0841	1.208	1.2045	1.2511
1.1617	0.3724	0.3337	0.3378	1.0054	1.0902	1.1307	1.1725	1.2224	1.2411
1.1887	0.3654	0.3376	0.3347	1.0179	1.1319	1.2345	1.2005	1.2733	1.3117
1.2535	0.3798	0.3454	0.3602	1.0757	1.2101	1.2675	1.2863	1.324	1.3633
