# Supplementary material for: Intracellular Replication Inhibitory Effects of Tea Tree Oil on Vesicular Stomatitis Virus and Anti-inflammatory Activities in Vero Cells
Source: Front Vet Sci. 2021 Nov 17;8:759812. doi: 10.3389/fvets.2021.759812 (PMC8635969; doi:10.3389/fvets.2021.759812)
Supplement: Supplementary file 1 [file Data_Sheet_1.ZIP › RAW data/PCR/anti-virus raw data PCR for VSV replication.xlsx]

## Sheet: VBT
	Infected Control	0.063%	0.031%	0.016%	0.008%	0.004%
GFP	20.6828	22.7199	22.0656	21.452	22.0882			3.33653	4.85903	4.88454	4.02495	4.55207				-0.0270571	1.49545	1.52096	0.661366	1.18849				1.01893	0.354671	0.348454	0.63228	0.438762
	20.8385	22.6167	22.1157	21.6262	22.0869	21.4916		3.49226	4.75585	4.93459	4.1992	4.55078	3.33486			0.128677	1.39227	1.57101	0.835613	1.1872	-0.0287224			0.91467	0.380966	0.336574	0.560345	0.439154	1.02011
	21.0538	22.8864	22.0561	22.1493	21.7892	21.8959		3.70756	5.02557	4.87503	4.72232	4.25305	3.7392			0.343973	1.66199	1.51145	1.35874	0.889472	0.375613			0.787869	0.316003	0.350758	0.389924	0.539812	0.770778
	20.1209	23.5744	22.1192	22.4985	22.0357	21.7963		2.77459	5.71351	4.93805	5.0715	4.49951	3.63961			-0.588995	2.34993	1.57446	1.70792	1.13593	0.276023			1.5042	0.196155	0.335768	0.306101	0.455042	0.825865
	20.9096	22.6577	22.0662	22.3122	21.9303	22.1518		3.5633	4.79686	4.88514	4.88516	4.39417	3.99512			0.199721	1.43327	1.52156	1.52158	1.03059	0.631541			0.870719	0.37029	0.348309	0.348304	0.48951	0.645487
	20.7085	22.6219	21.8514	22.3028	21.8778	21.8573		3.36219	4.76099	4.67027	4.87573	4.34161	3.70058			-0.00139578	1.39741	1.30669	1.51215	0.97803	0.336997			1.00097	0.37961	0.404247	0.350589	0.507672	0.791688
	20.6549	22.8446	22.1545	22.1484	21.983	22.0986		3.30866	4.9837	4.97334	4.72138	4.44682	3.94194			-0.0549239	1.62012	1.60976	1.3578	1.08324	0.578355			1.0388	0.325309	0.327652	0.390177	0.471967	0.669727
		23.0449	22.0996	22.1061		21.7674			5.18406	4.91846	4.67911		3.61067				1.82047	1.55488	1.31553		0.247086				0.283128	0.340357	0.401779		0.842597
								3.36358																1.01945	0.325766	0.349015	0.422437	0.477417	0.795178
ACTIN	17.584	17.8597	17.1666	17.5273	17.2659	18.1098
	17.5662	18.2606	17.6033	17.648	17.5752	18.4265
	17.3528	17.7972	16.9083	17.4237	17.3915	18.3215
	16.9596	17.9728	17.2083	17.9066	17.3889	17.9745
	17.9823	17.5945	17.4828	17.1722	17.6022	18.1659
	17.3394	17.4547	16.8332	17.2757	17.6994	17.9857
	16.9674	17.7863	17.1976	17.2385	17.8299	18.276
	17.0185	18.1611	17.0488	17.2242		17.9937
average	17.3463	17.8609	17.1811	17.427	17.5361	18.1567

## Sheet: VTC
	Infected Control	0.063%	0.031%	0.016%	0.008%	0.004%
GFP	20.1129	22.339	21.9909	21.6284	22.3349	21.3189			3.05721	4.6569	4.59161	4.30343	4.10285	3.4529			0.10015	1.69984	1.63455	1.34637	1.14579	0.495845			0.932936	0.30782	0.322071	0.393279	0.451943	0.709146
	19.922	22.4191	21.9565	21.7383	22.4322	21.3294			2.86637	4.73691	4.55719	4.41335	4.20009	3.46334			-0.0906894	1.77985	1.60013	1.45629	1.24303	0.506282			1.06488	0.291214	0.329847	0.364429	0.422485	0.704035
	19.8836	22.4759	21.6972	21.3856	22.4373	21.4965			2.82796	4.7938	4.29797	4.06058	4.20524	3.63049			-0.129104	1.83674	1.34091	1.10352	1.24818	0.67343			1.09361	0.279954	0.394772	0.465378	0.42098	0.627014
	20.0428	22.3593	22.1232	21.506	22.4446	21.7417			2.98717	4.67713	4.72389	4.18098	4.21248	3.87566			0.03011	1.72007	1.76683	1.22392	1.25542	0.918605			0.979346	0.303533	0.293853	0.428118	0.418873	0.52902
	20.0959	23.1698	21.97	21.6738	22.6996	21.5241			3.04026	5.48768	4.57077	4.34876	4.46745	3.65809			0.0832034	2.53062	1.61371	1.3917	1.51039	0.701026			0.943959	0.173064	0.326756	0.381116	0.351015	0.615134
	20.1041	23.2466	21.8549	22.0496	22.835	22.1236			3.04847	5.5645	4.45567	4.72456	4.60286	4.25754			0.0914104	2.60744	1.49861	1.7675	1.6458	1.30048			0.938605	0.164091	0.353894	0.293718	0.319569	0.405991
	19.8823	23.3053	21.7965	21.8848	22.6837	21.657			2.82666	5.62316	4.39726	4.55981	4.45165	3.79095			-0.130401	2.6661	1.4402	1.60275	1.49459	0.833893			1.0946	0.157551	0.368517	0.329248	0.354881	0.561013
	20.058	23.1312	21.8566	21.8582	22.6922	21.6259			3.00238	5.44905	4.45732	4.53323	4.46009	3.75984			0.0453207	2.49199	1.50026	1.57617	1.50303	0.802785			0.969074	0.17776	0.353488	0.33537	0.352811	0.573242
									2.95706																1.00213	0.231873	0.3429	0.373832	0.38657	0.590574
ACTIN	16.9719	17.3131	17.3404	17.3022	18.0789	17.825
	17.1339	17.6426	17.4884	17.3052	18.1648	17.5137
	16.9001	17.1945	17.2784	17.2419	18.1548	17.4565
	17.0163	17.413	17.5239	17.0796	18.0416	17.5183
	17.145	17.712	17.2238	17.359	18.4742	18.0673
	17.2432	18.0353	17.3514	17.463	18.4155
	16.9737	18.0016	17.4747	17.4581	18.3064	18.3189
	17.0611	18.1451	17.5132	17.3909	18.2206	18.3627
average	17.0557	17.6821	17.3993	17.325	18.2321	17.866

## Sheet: TBV
	Infected Control	0.063%	0.031%	0.016%	0.008%	0.004%
GFP	11.8156	12.4164	12.7132	12.4884	12.3257	13.106			-4.74756	-3.50975	-3.10665	-3.7916	-3.92766	-3.28223			-0.444326	0.793481	1.19659	0.51163	0.375575	1.021			1.36068	0.57695	0.436306	0.701429	0.770798	0.492774
	12.1663	12.4979	12.6421	12.6798	12.6579	13.0929			-4.3968	-3.42831	-3.17772	-3.60023	-3.59548	-3.29528			-0.0935695	0.87492	1.12551	0.703005	0.707754	1.00795			1.06701	0.545284	0.45834	0.614292	0.612273	0.497253
	12.0993	12.4872	12.5378	12.4431	12.6124	13.2016			-4.46384	-3.43901	-3.28207	-3.83698	-3.64099	-3.18658			-0.160604	0.864218	1.02117	0.466249	0.662243	1.11665			1.11775	0.549344	0.492718	0.723844	0.631895	0.461164
	11.8905	12.8071	12.6164	12.607					-4.67269	-3.11911	-3.20345	-3.67301	-16.2533	-16.3882			-0.369462	1.18412	1.09978	0.630226					1.29187	0.440093	0.466588	0.646075
	12.5399	13.5622	12.5312	12.6198	12.3	12.2916			-4.02328	-2.36398	-3.28866	-3.66024	-3.95334	-4.09664			0.27995	1.93925	1.01457	0.642989	0.349894	0.206588			0.82362	0.260752	0.494975	0.640385	0.784642	0.866585
	12.551	13.5892	12.5797	12.7119	12.4338	12.19			-4.01215	-2.33703	-3.24014	-3.5681	-3.81958	-4.19817			0.291077	1.9662	1.06309	0.735132	0.483654	0.105059			0.817292	0.255927	0.478604	0.600763	0.715164	0.929767
	12.4469	13.4687	12.4063	12.8943	12.3052	12.1458			-4.11624	-2.45749	-3.4136	-3.3857	-3.94819	-4.2424			0.186988	1.84574	0.889631	0.917536	0.355046	0.0608321			0.878437	0.278213	0.539752	0.529412	0.781845	0.958711
	12.5699	13.8662	12.63	12.7754	12.2463	12.2683			-3.99329	-2.05998	-3.18983	-3.5046	-4.00701	-4.11986			0.309946	2.24325	1.1134	0.79863	0.296225	0.183368			0.806672	0.21121	0.462202	0.574895	0.814381	0.880644
									-4.30323																1.02042	0.389721	0.478686	0.628887	0.730142	0.7267
ACTIN	16.9445	16.1724	16.0658	16.1411	16.4106	16.4812
	16.7233	16.3158	16.2004	16.3578	16.3303	16.4392
	16.5966	16.1073	15.9274	16.3021	16.3688	16.1924
	16.9618	16.2657	16.2558	16.6917	16.4255	16.3436
	16.381	15.601	15.4864	16.2464	16.1664	16.4565
	16.3358	15.6012	15.6569	16.1413	16.0755	16.4887
	16.1258	15.4114	15.437	16.0282	16.117	16.3159
	16.4364	15.9346	15.5293	16.3316	16.1327
average	16.5631	15.9262	15.8199	16.28	16.2533	16.3882
