# Supplementary material for: Intracellular Replication Inhibitory Effects of Tea Tree Oil on Vesicular Stomatitis Virus and Anti-inflammatory Activities in Vero Cells
Source: Front Vet Sci. 2021 Nov 17;8:759812. doi: 10.3389/fvets.2021.759812 (PMC8635969; doi:10.3389/fvets.2021.759812)
Supplement: Supplementary file 1 [file Data_Sheet_1.ZIP › RAW data/PCR/CYTOKINES RAW DATA.xlsx]

## Sheet: VBT
	Control	Infected Control	0.063%	0.031%	0.016%	0.008%	0.004%
IL-8	24.1348	22.8018	23.5701	23.5095	23.9535	23.7496	23.2463		6.15138	5.36437	5.83512	5.85802	6.01645	5.67405	5.37259		-0.0266072	-0.813614	-0.342867	-0.319966	-0.161537	-0.503929	-0.805393		1.01861	1.75761	1.26827	1.2483	1.11848	1.41807	1.74762
	24.0658	22.547	23.6762	23.42	23.43	23.6609	23.2299		6.08233	5.10956	5.94116	5.76852	5.49288	5.5854	5.3562		-0.0956489	-1.06843	-0.236825	-0.409464	-0.685099	-0.592587	-0.821787		1.06855	2.09715	1.1784	1.32819	1.60781	1.50795	1.76759
	24.2837	22.8604	23.8446	23.5211	23.7165	23.9106	23.3488		6.30024	5.42292	6.10956	5.86961	5.77941	5.83512	5.47507		0.122256	-0.755061	-0.0684274	-0.308378	-0.398576	-0.342867	-0.70291		0.91875	1.6877	1.04857	1.23831	1.31821	1.26827	1.62778
									6.17798																1.00197	1.84749	1.16508	1.2716	1.34817	1.3981	1.71433
TNF	28.6591	27.2299	28.3139	28.2027	28.4168	28.1629	27.5791		10.6756	9.79242	10.5788	10.5512	10.4797	10.0874	9.70531		-0.180157	-1.06338	-0.276962	-0.30462	-0.376063	-0.76837	-1.15049		1.13301	2.08982	1.21164	1.23509	1.2978	1.70334	2.21989
	29.0122	27.181	28.7356	28.1054	28.1888	28.3159	28.088		11.0287	9.74352	11.0006	10.4539	10.2518	10.2404	10.2143		0.172898	-1.11228	0.144759	-0.401912	-0.604038	-0.615381	-0.641517		0.887059	2.16187	0.90453	1.32126	1.51997	1.53196	1.55997
	28.8465	27.1102	28.424	28.0218	28.2222	28.262	28.1223		10.8631	9.67277	10.689	10.3703	10.2852	10.1865	10.2485		0.00725815	-1.18303	-0.166804	-0.485496	-0.570637	-0.66926	-0.607284		0.994982	2.27053	1.12257	1.40007	1.48518	1.59026	1.52339
									10.8558																1.00502	2.17407	1.07958	1.31881	1.43431	1.60852	1.76775
ISG	30.0531	27.9275	29.2464	29.059	29.0147	29.0531	28.5564		12.0697	10.49	11.5114	11.4075	11.0776	10.9776	10.6827		0.185427	-1.39424	-0.372867	-0.476703	-0.806624	-0.906691	-1.2016		0.879389	2.6285	1.29492	1.39156	1.74911	1.87474	2.29994
	29.9316	28.0961	29.3583	29.2289	29.0883	29.2183	28.7647		11.9481	10.6586	11.6233	11.5775	11.1512	11.1428	10.891		0.0638653	-1.22564	-0.260974	-0.306778	-0.733043	-0.741406	-0.993279		0.956697	2.33859	1.19829	1.23694	1.66214	1.6718	1.9907
	29.6184	27.9169	29.5983	29.049	29.2199	28.9456	28.8966		11.635	10.4794	11.8632	11.3976	11.2829	10.8701	11.0229		-0.249293	-1.40481	-0.0210236	-0.486687	-0.601399	-1.01414	-0.861367		1.18862	2.64783	1.01468	1.40122	1.51719	2.01969	1.81676
									11.8842																1.00824	2.53831	1.1693	1.34324	1.64281	1.85541	2.0358
Actin	18.1331	17.1992	17.6242	18.0752	18.0032	18.1013	17.9448
	18.0196	17.3846	17.7379	17.3891	17.9613	18.0363	17.8152
	17.7977	17.7286	17.843	17.4902	17.8468	18.0889	17.8613
	17.9835	17.4375	17.735	17.6515	17.9371	18.0755	17.8737

## Sheet: VTC
	Control	Infected Control	0.063%	0.031%	0.016%	0.008%	0.004%
IL-8	26.1486	24.4951	26.1774	25.4301	25.3084	25.5556	25.444		8.04404	6.42971	7.81581	7.42613	7.55257	7.40041	7.19377		-0.140619	-1.75495	-0.368853	-0.758534	-0.632089	-0.784252	-0.990889		1.10238	3.37514	1.29133	1.69177	1.54981	1.7222	1.98741
	26.3453	24.7207	25.9068	25.6794	25.2861	25.7193	25.2656		8.24075	6.65529	7.54527	7.67551	7.53023	7.56406	7.01531		0.056086	-1.52937	-0.639388	-0.509154	-0.65443	-0.620595	-1.16934		0.96187	2.88659	1.55767	1.42322	1.57399	1.53751	2.2491
	26.3738	24.5782	25.8742	25.5845	25.3705	25.6185	25.4266		8.26919	6.51276	7.51262	7.58057	7.61464	7.46328	7.17634		0.0845332	-1.6719	-0.672042	-0.604094	-0.570016	-0.721377	-1.00832		0.94309	3.18635	1.59333	1.52002	1.48454	1.64875	2.01156
									8.18466																1.00245	3.14936	1.48077	1.545	1.53611	1.63615	2.08269
TNF	29.5296	28.2645	29.5518	29.1941	28.5823	28.7776	28.4858		11.425	10.1991	11.1902	11.1902	10.8264	10.6223	10.2355		-0.208596	-1.4345	-0.443409	-0.443409	-0.807176	-1.01129	-1.3981		1.15556	2.70288	1.35981	1.35981	1.74978	2.01571	2.63555
	30.0743	28.0785	29.3465	28.9889	28.3714	28.925	28.3771		11.9697	10.0131	10.985	10.985	10.6155	10.7697	10.1268		0.336126	-1.62054	-0.648654	-0.648654	-1.01812	-0.863889	-1.50677		0.792166	3.0749	1.56771	1.56771	2.02527	1.81994	2.84172
	29.6107	28.1029	29.3505	28.9928	28.6156	28.8358	28.7084		11.5061	10.0375	10.9889	10.9889	10.8597	10.6806	10.4581		-0.12753	-1.59613	-0.644713	-0.644713	-0.7739	-0.953037	-1.1755		1.09242	3.02331	1.56343	1.56343	1.70989	1.93594	2.25872
									11.6336																1.01338	2.9337	1.49698	1.49698	1.82831	1.92386	2.57866
ISG	29.8143	28.8409	29.8715	29.2738	29.0904	29.4679	29.9177		11.7097	10.7755	11.51	11.2699	11.3345	11.3127	11.6675		0.0194483	-0.914797	-0.180321	-0.420372	-0.355763	-0.377623	-0.02278		0.98661	1.8853	1.13314	1.33827	1.27966	1.2992	1.01592
	29.6524	28.5568	29.9221	29.3385	29.047	29.3939	29.1025		11.5478	10.4914	11.5606	11.3345	11.2911	11.2387	10.8522		-0.142519	-1.19886	-0.129695	-0.355763	-0.399156	-0.451623	-0.83804		1.10383	2.29558	1.09406	1.27966	1.31874	1.36758	1.78762
	29.9179	28.9177	29.8715	29.6037	29.0794	29.3734	29.3703		11.8133	10.8522	11.51	11.5998	11.3235	11.2182	11.12		0.123071	-0.83804	-0.180321	-0.0905246	-0.366734	-0.472087	-0.570268		0.918231	1.78762	1.13314	1.06476	1.28943	1.38711	1.4848
									11.6903																1.00289	1.9895	1.12011	1.22756	1.29594	1.3513	1.42944
Actin	18.1371	18.1499	18.4537	18.0248	17.7048	18.0814	18.2031
	18.0853	18.173	18.2642	18.0105	17.8036	18.1558	18.2257
	18.0913	17.8733	18.3668	17.9766	17.7592	18.2286	18.322
	18.1046	18.0654	18.3616	18.0039	17.7559	18.1552	18.2503

## Sheet: TBV
	Control	Infected Control	0.063%	0.031%	0.016%	0.008%	0.004%
IL-8	23.2473	21.3862	22.4559	21.9734	21.6659	21.5921	21.4137		5.2943	3.7289	4.84684	4.3312	4.07817	3.85757	3.74873		0.0143562	-1.55104	-0.433103	-0.948744	-1.20178	-1.42238	-1.53121		0.990098	2.93029	1.35013	1.93019	2.30023	2.68027	2.89029
	23.2473	21.5149	22.4883	22.2171	21.3515	21.5708	21.4645		5.2943	3.85757	4.87927	4.57493	3.76379	3.8362	3.79954		0.0143562	-1.42238	-0.400681	-0.705015	-1.51616	-1.44375	-1.48041		0.990098	2.68027	1.32013	1.63016	2.86028	2.72027	2.79028
	23.2043	21.4829	22.6379	22.1821	21.804	21.4984	21.5334		5.25123	3.82563	5.02884	4.53995	4.2163	3.76379	3.86838		-0.0287125	-1.45432	-0.251105	-0.739991	-1.06365	-1.51616	-1.41157		1.0201	2.74027	1.19012	1.67017	2.09021	2.86028	2.66026
									5.27995																1.0001	2.78361	1.28679	1.74351	2.41691	2.75361	2.78028
TNF	29.7623	28.5623	29.4184	29.3617	29.0884	28.8363	28.9478		11.8093	10.905	11.8093	11.7195	11.5007	11.1017	11.2829		-0.122357	-1.0266	-0.122357	-0.212153	-0.430988	-0.829906	-0.648793		1.08851	2.03721	1.08851	1.15842	1.34816	1.77757	1.56786
	29.9759	28.5137	29.5283	29.3867	29.397	29.0547	28.7506		12.0229	10.8564	11.9193	11.7446	11.8093	11.3201	11.0856		0.0912388	-1.07527	-0.0123838	-0.187062	-0.122357	-0.61156	-0.846025		0.938716	2.10712	1.00862	1.13844	1.08851	1.52791	1.79754
	29.9158	28.7672	29.5	29.6347	29.1765	29.0832	28.7995		11.9628	11.1099	11.891	11.9925	11.5888	11.3487	11.1345		0.0311178	-0.821778	-0.0406729	0.0608652	-0.342857	-0.582991	-0.797116		0.978662	1.76758	1.02859	0.958689	1.26827	1.49795	1.73762
									11.9316																1.00196	1.97064	1.04191	1.08518	1.23498	1.60114	1.70101
ISG	28.3177	26.871	27.454	27.3412	27.215	27.1167	27.001		10.3647	9.21376	9.84494	9.69903	9.62728	9.38216	9.33597		0.105735	-1.04522	-0.414032	-0.559951	-0.631701	-0.876813	-0.923002		0.929331	2.06368	1.3324	1.47422	1.54939	1.83631	1.89606
	28.1428	26.907	27.5571	27.3078	27.3385	27.1483	27.1302		10.1898	9.24976	9.94803	9.66568	9.75084	9.41373	9.4652		-0.0691905	-1.00921	-0.310947	-0.593301	-0.508137	-0.845243	-0.793779		1.04913	2.01281	1.24052	1.50869	1.42221	1.79657	1.73361
	28.1755	27.1022	27.5226	27.3693	27.3392	27.1061	26.9163		10.2224	9.44496	9.91357	9.72709	9.7515	9.37153	9.25132		-0.0365443	-0.814016	-0.345411	-0.531888	-0.507479	-0.887443	-1.00766		1.02565	1.7581	1.27051	1.44582	1.42156	1.84989	2.01065
									10.259																1.00137	1.94486	1.28115	1.47624	1.46439	1.82759	1.88011
Actin	18.0612	17.6553	17.6018	17.8999	17.7723	17.7433	17.7098
	17.6468	17.6244	17.4406	17.5099	17.5292	17.6519	17.6863
	18.151	17.6921	17.7848	17.5167	17.4616	17.8085	17.5989
	17.953	17.6573	17.6091	17.6422	17.5877	17.7346	17.665
